# Supplementary material for: Enhanced Stability of Detergent-Free Human Native STEAP1 Protein from Neoplastic Prostate Cancer Cells upon an Innovative Isolation Procedure
Source: Int J Mol Sci. 2021 Sep 16;22(18):10012. doi: 10.3390/ijms221810012 (PMC8472055; doi:10.3390/ijms221810012)
Supplement: Supplementary file 1 [file ijms-22-10012-s001.zip]

Archive with 1 entries (1 files):
- ijms-1365217-supplementary 2.pdf
